# Supplementary material for: A Single Infusion of Polyethylene Glycol-Coated Superparamagnetic Magnetite Nanoparticles Alters Differently the Expressions of Genes Involved in Iron Metabolism in the Liver and Heart of Rats
Source: Pharmaceutics. 2023 May 12;15(5):1475. doi: 10.3390/pharmaceutics15051475 (PMC10220547; doi:10.3390/pharmaceutics15051475)
Supplement: Supplementary file 1 [file pharmaceutics-15-01475-s001.zip]

Archive with 1 entries (1 files):
- pharmaceutics-2401161-supplementary.pdf
